# Supplementary material for: The vegetation of Holocene coastal dunes of the Cape south coast, South Africa
Source: PeerJ. 2023 Dec 12;11:e16427. doi: 10.7717/peerj.16427 (PMC10722985; doi:10.7717/peerj.16427)
Supplement: Supplemental Information 2 — Data are provided in shapefile and keyhole markup language formats, and indicate the geographic distributions of our six strandveld units, namely Southeastern Strandveld, St Francis Strandveld, Goukamma Strandveld, Southwestern Strandveld and Grootbos Strandveld. [file peerj-11-16427-s002.zip]

Archive with 9 entries (9 files):
- Cowling2023_sCape_DuneVeg.cpg
- Cowling2023_sCape_DuneVeg.dbf
- Cowling2023_sCape_DuneVeg.kmz
- Cowling2023_sCape_DuneVeg.prj
- Cowling2023_sCape_DuneVeg.sbn
- Cowling2023_sCape_DuneVeg.sbx
- Cowling2023_sCape_DuneVeg.shp
- Cowling2023_sCape_DuneVeg.shp.xml
- Cowling2023_sCape_DuneVeg.shx
