# Supplementary material for: The vegetation of Holocene coastal dunes of the Cape south coast, South Africa
Source: PeerJ. 2023 Dec 12;11:e16427. doi: 10.7717/peerj.16427 (PMC10722985; doi:10.7717/peerj.16427)
Supplement: Supplemental Information 2 — Data are provided in shapefile and keyhole markup language formats, and indicate the geographic distributions of our six strandveld units, namely Southeastern Strandveld, St Francis Strandveld, Goukamma Strandveld, Southwestern Strandveld and Grootbos Strandveld. [file peerj-11-16427-s002.zip › Cowling2023_sCape_DuneVeg.shp.xml]

<metadata xml:lang="en"><Esri><CreaDate>20230504</CreaDate><CreaTime>22135500</CreaTime><ArcGISFormat>1.0</ArcGISFormat><SyncOnce>FALSE</SyncOnce><DataProperties><lineage><Process ToolSource="c:\program files\arcgis\pro\Resources\ArcToolbox\toolboxes\Data Management Tools.tbx\CreateFeatureclass" Date="20230411" Time="140542">CreateFeatureclass "C:\Users\s204026091\Dropbox\GIS_Projects\20200214_CFR_dune_veg\CFR Coastal Dune Vegetation\CFR Coastal Dune Vegetation.gdb\Vegetation_mapping" Cowling2023_types Polygon # No No "PROJCS['AEA_RSA_WGS84',GEOGCS['GCS_WGS_1984',DATUM['D_WGS_1984',SPHEROID['WGS_1984',6378137.0,298.257223563]],PRIMEM['Greenwich',0.0],UNIT['Degree',0.0174532925199433]],PROJECTION['Albers'],PARAMETER['False_Easting',0.0],PARAMETER['False_Northing',0.0],PARAMETER['Central_Meridian',25.0],PARAMETER['Standard_Parallel_1',-24.0],PARAMETER['Standard_Parallel_2',-33.0],PARAMETER['Latitude_Of_Origin',0.0],UNIT['Meter',1.0]];-19690900 -14278400 10000;-100000 10000;-100000 10000;0.001;0.001;0.001;IsHighPrecision" # # # # #</Process><Process ToolSource="c:\program files\arcgis\pro\Resources\ArcToolbox\toolboxes\Data Management Tools.tbx\Rename" Date="20230504" Time="212636">Rename "C:\Users\s204026091\Dropbox\GIS_Projects\20200214_CFR_dune_veg\CFR Coastal Dune Vegetation\CFR Coastal Dune Vegetation.gdb\Vegetation_mapping\Cowling2023_types" "C:\Users\s204026091\Dropbox\GIS_Projects\20200214_CFR_dune_veg\CFR Coastal Dune Vegetation\CFR Coastal Dune Vegetation.gdb\Vegetation_mapping\Cowling2023_sCape_DuneVeg_types" FeatureClass</Process><Process ToolSource="c:\program files\arcgis\pro\Resources\ArcToolbox\toolboxes\Data Management Tools.tbx\UpdateSchema" Date="20230504" Time="213336">UpdateSchema "CIMDATA=&lt;CIMFeatureDatasetDataConnection xsi:type='typens:CIMFeatureDatasetDataConnection' xmlns:xsi='http://www.w3.org/2001/XMLSchema-instance' xmlns:xs='http://www.w3.org/2001/XMLSchema' xmlns:typens='http://www.esri.com/schemas/ArcGIS/2.5.0'&gt;&lt;FeatureDataset&gt;Vegetation_mapping&lt;/FeatureDataset&gt;&lt;WorkspaceConnectionString&gt;DATABASE=C:\Users\s204026091\Dropbox\GIS_Projects\20200214_CFR_dune_veg\CFR Coastal Dune Vegetation\CFR Coastal Dune Vegetation.gdb&lt;/WorkspaceConnectionString&gt;&lt;WorkspaceFactory&gt;FileGDB&lt;/WorkspaceFactory&gt;&lt;Dataset&gt;Cowling2023_sCape_DuneVeg_types&lt;/Dataset&gt;&lt;DatasetType&gt;esriDTFeatureClass&lt;/DatasetType&gt;&lt;/CIMFeatureDatasetDataConnection&gt;" "&lt;operationSequence&gt;&lt;workflow&gt;&lt;AddField&gt;&lt;field_name&gt;VegType_Name&lt;/field_name&gt;&lt;field_type&gt;TEXT&lt;/field_type&gt;&lt;field_length&gt;50&lt;/field_length&gt;&lt;field_alias&gt;Vegetation type&lt;/field_alias&gt;&lt;field_is_nullable&gt;True&lt;/field_is_nullable&gt;&lt;field_is_required&gt;False&lt;/field_is_required&gt;&lt;/AddField&gt;&lt;/workflow&gt;&lt;/operationSequence&gt;"</Process><Process ToolSource="c:\program files\arcgis\pro\Resources\ArcToolbox\toolboxes\Data Management Tools.tbx\MultipartToSinglepart" Date="20230504" Time="221311">MultipartToSinglepart Cowling2023_sCape_DuneVeg_types "C:\Users\s204026091\Dropbox\GIS_Projects\20200214_CFR_dune_veg\CFR Coastal Dune Vegetation\CFR Coastal Dune Vegetation.gdb\Cowling2023_sCape_DuneVeg"</Process><Process ToolSource="c:\program files\arcgis\pro\Resources\ArcToolbox\toolboxes\Data Management Tools.tbx\CopyMultiple" Date="20230504" Time="221356">CopyMultiple "'C:\Users\s204026091\Dropbox\GIS_Projects\20200214_CFR_dune_veg\CFR Coastal Dune Vegetation\CFR Coastal Dune Vegetation.gdb\Cowling2023_sCape_DuneVeg' FeatureClass" "C:\Users\s204026091\Dropbox\GIS_Projects\20200214_CFR_dune_veg\CFR Coastal Dune Vegetation\CFR Coastal Dune Vegetation.gdb\Vegetation_mapping" Cowling2023_sCape_DuneVeg_1 "Cowling2023_sCape_DuneVeg FeatureClass Cowling2023_sCape_DuneVeg_1 #"</Process><Process ToolSource="c:\program files\arcgis\pro\Resources\ArcToolbox\toolboxes\Data Management Tools.tbx\Rename" Date="20230504" Time="221442">Rename "C:\Users\s204026091\Dropbox\GIS_Projects\20200214_CFR_dune_veg\CFR Coastal Dune Vegetation\CFR Coastal Dune Vegetation.gdb\Vegetation_mapping\Cowling2023_sCape_DuneVeg_1" "C:\Users\s204026091\Dropbox\GIS_Projects\20200214_CFR_dune_veg\CFR Coastal Dune Vegetation\CFR Coastal Dune Vegetation.gdb\Vegetation_mapping\Cowling2023_sCape_DuneVeg" FeatureClass</Process><Process ToolSource="c:\program files\arcgis\pro\Resources\ArcToolbox\toolboxes\Data Management Tools.tbx\UpdateSchema" Date="20230504" Time="222317">UpdateSchema "CIMDATA=&lt;CIMFeatureDatasetDataConnection xsi:type='typens:CIMFeatureDatasetDataConnection' xmlns:xsi='http://www.w3.org/2001/XMLSchema-instance' xmlns:xs='http://www.w3.org/2001/XMLSchema' xmlns:typens='http://www.esri.com/schemas/ArcGIS/2.5.0'&gt;&lt;FeatureDataset&gt;Vegetation_mapping&lt;/FeatureDataset&gt;&lt;WorkspaceConnectionString&gt;DATABASE=C:\Users\s204026091\Dropbox\GIS_Projects\20200214_CFR_dune_veg\CFR Coastal Dune Vegetation\CFR Coastal Dune Vegetation.gdb&lt;/WorkspaceConnectionString&gt;&lt;WorkspaceFactory&gt;FileGDB&lt;/WorkspaceFactory&gt;&lt;Dataset&gt;Cowling2023_sCape_DuneVeg&lt;/Dataset&gt;&lt;DatasetType&gt;esriDTFeatureClass&lt;/DatasetType&gt;&lt;/CIMFeatureDatasetDataConnection&gt;" &lt;operationSequence&gt;&lt;workflow&gt;&lt;AddField&gt;&lt;field_name&gt;Area_km2&lt;/field_name&gt;&lt;field_type&gt;DOUBLE&lt;/field_type&gt;&lt;field_alias&gt;Area_km2&lt;/field_alias&gt;&lt;field_is_nullable&gt;True&lt;/field_is_nullable&gt;&lt;field_is_required&gt;False&lt;/field_is_required&gt;&lt;/AddField&gt;&lt;/workflow&gt;&lt;/operationSequence&gt;</Process><Process ToolSource="c:\program files\arcgis\pro\Resources\ArcToolbox\toolboxes\Data Management Tools.tbx\CalculateGeometryAttributes" Date="20230504" Time="222348">CalculateGeometryAttributes Cowling2023_sCape_DuneVeg "Area_km2 AREA" # "Square kilometers" PROJCS['AEA_RSA_WGS84',GEOGCS['GCS_WGS_1984',DATUM['D_WGS_1984',SPHEROID['WGS_1984',6378137.0,298.257223563]],PRIMEM['Greenwich',0.0],UNIT['Degree',0.0174532925199433]],PROJECTION['Albers'],PARAMETER['False_Easting',0.0],PARAMETER['False_Northing',0.0],PARAMETER['Central_Meridian',25.0],PARAMETER['Standard_Parallel_1',-24.0],PARAMETER['Standard_Parallel_2',-33.0],PARAMETER['Latitude_Of_Origin',0.0],UNIT['Meter',1.0]] "Same as input"</Process><Process ToolSource="c:\program files\arcgis\pro\Resources\ArcToolbox\toolboxes\Data Management Tools.tbx\CalculateGeometryAttributes" Date="20230704" Time="065256">CalculateGeometryAttributes Cowling2023_sCape_DuneVeg "Area_km2 AREA" # "Square kilometers" PROJCS['AEA_RSA_WGS84',GEOGCS['GCS_WGS_1984',DATUM['D_WGS_1984',SPHEROID['WGS_1984',6378137.0,298.257223563]],PRIMEM['Greenwich',0.0],UNIT['Degree',0.0174532925199433]],PROJECTION['Albers'],PARAMETER['False_Easting',0.0],PARAMETER['False_Northing',0.0],PARAMETER['Central_Meridian',25.0],PARAMETER['Standard_Parallel_1',-24.0],PARAMETER['Standard_Parallel_2',-33.0],PARAMETER['Latitude_Of_Origin',0.0],UNIT['Meter',1.0]] "Same as input"</Process><Process ToolSource="c:\program files\arcgis\pro\Resources\ArcToolbox\toolboxes\Data Management Tools.tbx\CalculateGeometryAttributes" Date="20231010" Time="222110">CalculateGeometryAttributes Cowling2023_sCape_DuneVeg "Area_km2 AREA" # "Square kilometers" PROJCS['AEA_RSA_WGS84',GEOGCS['GCS_WGS_1984',DATUM['D_WGS_1984',SPHEROID['WGS_1984',6378137.0,298.257223563]],PRIMEM['Greenwich',0.0],UNIT['Degree',0.0174532925199433]],PROJECTION['Albers'],PARAMETER['False_Easting',0.0],PARAMETER['False_Northing',0.0],PARAMETER['Central_Meridian',25.0],PARAMETER['Standard_Parallel_1',-24.0],PARAMETER['Standard_Parallel_2',-33.0],PARAMETER['Latitude_Of_Origin',0.0],UNIT['Meter',1.0]] "Same as input"</Process><Process ToolSource="c:\program files\arcgis\pro\Resources\ArcToolbox\toolboxes\Conversion Tools.tbx\FeatureClassToFeatureClass" Date="20231010" Time="222420">FeatureClassToFeatureClass Cowling2023_sCape_DuneVeg "C:\Users\s204026091\Desktop\Cowling et al. South Coast Strandveld" Cowling2023_sCape_DuneVeg.shp # "VegType_Na "Vegetation type" true true false 50 Text 0 0,First,#,Cowling2023_sCape_DuneVeg,VegType_Name,0,50;ORIG_FID "ORIG_FID" true true false 4 Long 0 0,First,#,Cowling2023_sCape_DuneVeg,ORIG_FID,-1,-1;Shape_Leng "Shape_Length" false true true 8 Double 0 0,First,#,Cowling2023_sCape_DuneVeg,Shape_Length,-1,-1;Shape_Area "Shape_Area" false true true 8 Double 0 0,First,#,Cowling2023_sCape_DuneVeg,Shape_Area,-1,-1;Area_km2 "Area_km2" true true false 8 Double 0 0,First,#,Cowling2023_sCape_DuneVeg,Area_km2,-1,-1" #</Process></lineage><itemProps><itemName Sync="TRUE">Cowling2023_sCape_DuneVeg</itemName><imsContentType Sync="TRUE">002</imsContentType><itemLocation><linkage Sync="TRUE">file://\\ADRIAANG-L\C$\Users\s204026091\Desktop\Cowling et al. South Coast Strandveld\Cowling2023_sCape_DuneVeg.shp</linkage><protocol Sync="TRUE">Local Area Network</protocol></itemLocation><itemSize Sync="TRUE">0.000</itemSize></itemProps><coordRef><type Sync="TRUE">Projected</type><geogcsn Sync="TRUE">GCS_WGS_1984</geogcsn><csUnits Sync="TRUE">Linear Unit: Meter (1.000000)</csUnits><projcsn Sync="TRUE">AEA_RSA_WGS84</projcsn><peXml Sync="TRUE">&lt;ProjectedCoordinateSystem xsi:type='typens:ProjectedCoordinateSystem' xmlns:xsi='http://www.w3.org/2001/XMLSchema-instance' xmlns:xs='http://www.w3.org/2001/XMLSchema' xmlns:typens='http://www.esri.com/schemas/ArcGIS/2.5.0'&gt;&lt;WKT&gt;PROJCS[&amp;quot;AEA_RSA_WGS84&amp;quot;,GEOGCS[&amp;quot;GCS_WGS_1984&amp;quot;,DATUM[&amp;quot;D_WGS_1984&amp;quot;,SPHEROID[&amp;quot;WGS_1984&amp;quot;,6378137.0,298.257223563]],PRIMEM[&amp;quot;Greenwich&amp;quot;,0.0],UNIT[&amp;quot;Degree&amp;quot;,0.0174532925199433]],PROJECTION[&amp;quot;Albers&amp;quot;],PARAMETER[&amp;quot;False_Easting&amp;quot;,0.0],PARAMETER[&amp;quot;False_Northing&amp;quot;,0.0],PARAMETER[&amp;quot;Central_Meridian&amp;quot;,25.0],PARAMETER[&amp;quot;Standard_Parallel_1&amp;quot;,-24.0],PARAMETER[&amp;quot;Standard_Parallel_2&amp;quot;,-33.0],PARAMETER[&amp;quot;Latitude_Of_Origin&amp;quot;,0.0],UNIT[&amp;quot;Meter&amp;quot;,1.0]]&lt;/WKT&gt;&lt;XOrigin&gt;-19690900&lt;/XOrigin&gt;&lt;YOrigin&gt;-14278400&lt;/YOrigin&gt;&lt;XYScale&gt;228714768.10965955&lt;/XYScale&gt;&lt;ZOrigin&gt;-100000&lt;/ZOrigin&gt;&lt;ZScale&gt;10000&lt;/ZScale&gt;&lt;MOrigin&gt;-100000&lt;/MOrigin&gt;&lt;MScale&gt;10000&lt;/MScale&gt;&lt;XYTolerance&gt;0.001&lt;/XYTolerance&gt;&lt;ZTolerance&gt;0.001&lt;/ZTolerance&gt;&lt;MTolerance&gt;0.001&lt;/MTolerance&gt;&lt;HighPrecision&gt;true&lt;/HighPrecision&gt;&lt;/ProjectedCoordinateSystem&gt;</peXml></coordRef></DataProperties><SyncDate>20231010</SyncDate><SyncTime>22241900</SyncTime><ModDate>20231010</ModDate><ModTime>22241900</ModTime></Esri><dataIdInfo><envirDesc Sync="TRUE">Microsoft Windows 10 Version 10.0 (Build 17763) ; Esri ArcGIS 12.5.0.22081</envirDesc><dataLang><languageCode value="eng" Sync="TRUE"></languageCode><countryCode value="ZAF" Sync="TRUE"></countryCode></dataLang><idCitation><resTitle Sync="TRUE">Cowling2023_sCape_DuneVeg</resTitle><presForm><PresFormCd value="005" Sync="TRUE"></PresFormCd></presForm></idCitation><spatRpType><SpatRepTypCd value="001" Sync="TRUE"></SpatRepTypCd></spatRpType></dataIdInfo><mdLang><languageCode value="eng" Sync="TRUE"></languageCode><countryCode value="ZAF" Sync="TRUE"></countryCode></mdLang><distInfo><distFormat><formatName Sync="TRUE">Shapefile</formatName></distFormat><distTranOps><transSize Sync="TRUE">0.000</transSize></distTranOps></distInfo><mdHrLv><ScopeCd value="005" Sync="TRUE"></ScopeCd></mdHrLv><mdHrLvName Sync="TRUE">dataset</mdHrLvName><refSysInfo><RefSystem><refSysID><identCode code="0" Sync="TRUE"></identCode></refSysID></RefSystem></refSysInfo><spatRepInfo><VectSpatRep><geometObjs Name="Cowling2023_sCape_DuneVeg"><geoObjTyp><GeoObjTypCd value="002" Sync="TRUE"></GeoObjTypCd></geoObjTyp><geoObjCnt Sync="TRUE">0</geoObjCnt></geometObjs><topLvl><TopoLevCd value="001" Sync="TRUE"></TopoLevCd></topLvl></VectSpatRep></spatRepInfo><spdoinfo><ptvctinf><esriterm Name="Cowling2023_sCape_DuneVeg"><efeatyp Sync="TRUE">Simple</efeatyp><efeageom code="4" Sync="TRUE"></efeageom><esritopo Sync="TRUE">FALSE</esritopo><efeacnt Sync="TRUE">0</efeacnt><spindex Sync="TRUE">FALSE</spindex><linrefer Sync="TRUE">FALSE</linrefer></esriterm></ptvctinf></spdoinfo><eainfo><detailed Name="Cowling2023_sCape_DuneVeg"><enttyp><enttypl Sync="TRUE">Cowling2023_sCape_DuneVeg</enttypl><enttypt Sync="TRUE">Feature Class</enttypt><enttypc Sync="TRUE">0</enttypc></enttyp><attr><attrlabl Sync="TRUE">FID</attrlabl><attalias Sync="TRUE">FID</attalias><attrtype Sync="TRUE">OID</attrtype><attwidth Sync="TRUE">4</attwidth><atprecis Sync="TRUE">0</atprecis><attscale Sync="TRUE">0</attscale><attrdef Sync="TRUE">Internal feature number.</attrdef><attrdefs Sync="TRUE">Esri</attrdefs><attrdomv><udom Sync="TRUE">Sequential unique whole numbers that are automatically generated.</udom></attrdomv></attr><attr><attrlabl Sync="TRUE">Shape</attrlabl><attalias Sync="TRUE">Shape</attalias><attrtype Sync="TRUE">Geometry</attrtype><attwidth Sync="TRUE">0</attwidth><atprecis Sync="TRUE">0</atprecis><attscale Sync="TRUE">0</attscale><attrdef Sync="TRUE">Feature geometry.</attrdef><attrdefs Sync="TRUE">Esri</attrdefs><attrdomv><udom Sync="TRUE">Coordinates defining the features.</udom></attrdomv></attr><attr><attrlabl Sync="TRUE">VegType_Na</attrlabl><attalias Sync="TRUE">VegType_Na</attalias><attrtype Sync="TRUE">String</attrtype><attwidth Sync="TRUE">50</attwidth><atprecis Sync="TRUE">0</atprecis><attscale Sync="TRUE">0</attscale></attr><attr><attrlabl Sync="TRUE">ORIG_FID</attrlabl><attalias Sync="TRUE">ORIG_FID</attalias><attrtype Sync="TRUE">Integer</attrtype><attwidth Sync="TRUE">10</attwidth><atprecis Sync="TRUE">10</atprecis><attscale Sync="TRUE">0</attscale></attr><attr><attrlabl Sync="TRUE">Shape_Leng</attrlabl><attalias Sync="TRUE">Shape_Leng</attalias><attrtype Sync="TRUE">Double</attrtype><attwidth Sync="TRUE">19</attwidth><atprecis Sync="TRUE">0</atprecis><attscale Sync="TRUE">0</attscale></attr><attr><attrlabl Sync="TRUE">Shape_Area</attrlabl><attalias Sync="TRUE">Shape_Area</attalias><attrtype Sync="TRUE">Double</attrtype><attwidth Sync="TRUE">19</attwidth><atprecis Sync="TRUE">0</atprecis><attscale Sync="TRUE">0</attscale><attrdef Sync="TRUE">Area of feature in internal units squared.</attrdef><attrdefs Sync="TRUE">Esri</attrdefs><attrdomv><udom Sync="TRUE">Positive real numbers that are automatically generated.</udom></attrdomv></attr><attr><attrlabl Sync="TRUE">Area_km2</attrlabl><attalias Sync="TRUE">Area_km2</attalias><attrtype Sync="TRUE">Double</attrtype><attwidth Sync="TRUE">19</attwidth><atprecis Sync="TRUE">0</atprecis><attscale Sync="TRUE">0</attscale></attr></detailed></eainfo><mdDateSt Sync="TRUE">20231010</mdDateSt></metadata>
